# Supplementary material for: Peroxisome proliferator‐activated receptor γ coactivator 1‐α overexpression improves angiogenic signalling potential of skeletal muscle‐derived extracellular vesicles
Source: Exp Physiol. 2022 Dec 1;108(2):240–52. doi: 10.1113/EP090874 (PMC9949767; doi:10.1113/EP090874)
Supplement: Supplementary file 1 — Statistical Summary Document [file EPH-108-240-s001.xlsx]

## Sheet: Statistical Summary Table
Statistical Summary Document
Manuscript Title: PGC-1a Overexpression Improves Angiogenic Signaling Potential of Skeletal Muscle-derived Extracellular Vesicles
Authors: Christopher K Kargl, Brian P Sullivan, Derek M Middleton, Andrew York, Lundon C Burton, Jeffrey J Brault, Shihuan Kuang, Timothy P Gavin
Animal model used, if applicable: NA
Underlying hypothesis: To determine whether overespression of PGC-1a in human primary myotubes alters EV release, contents and angiogenic signaling potential
Definitions of ‘n’: Question 1 and 2 (1-6): n=Myotubes; Question 2 (7-11) and Question 4 (1-4) n=EVs; Question 3, 4 (5-10), and 5 n=HUVECs
Statistical summary table:
Experimental question number	Finding/ conclusion	Experimental location/variable	Mean value	Standard Deviation	n	Exact P value	Figure/table in which data are presented	Units	Data comparisons	Statistical test	Any other experimental factors	Comments
Multiple tests of the same question are shown in different rows		e.g. cortex vs cerebellum or genotype	(or other summary statistic)	(SD)	(value)	If P is considered significant against a stated confidence limit, authors may indicate this in bold.The exact value must be stated unless P is less than 0.0001, in which case < is permitted.			e.g. WT vs KO		e.g. subjects’ age or sex	e.g. observation
1. Does Ad-PGC1a elevate PGC-1a expression?	Ad-PGC1a elevated myotube PGC1a gene expression	Control	1	0.871	6	p=0.03 (Overall); p=0.31 (Control vs Ad-GFP)	Figure 1	Fold Change	CON vs Ad-GFP vs AD-PGC1a	One Way-ANOVA, Paired. Tukey's MC
		Ad-GFP	0.922	0.761	6	p=0.045 (Ad-GFP vs Ad-PGC)
		Ad-PGC1a	6.709	5.027	6	p=0.049 (Ad-PGC vs control)
	Ad-PGC1a elevated myotube mitochondrial content	Ad-GFP	1	0.126	12	p=0.0013	Figure 1	Fold Change	Ad-GFP vs Ad-PGC	Paired Student's t-test
		Ad-PGC1a	1.98	0.881	6
2. Does Ad-PGC-1a upregulate myotube EV release?	Ad-PGC1a increased ALIX gene expression	Control	1	0.2686	6	p=0.0169; p=0.6036 (CON vs GFP)	Figure 2	Fold Change	CON vs Ad-GFP vs AD-PGC1a	One Way-ANOVA, Paired. Tukey's MC
		Ad-GFP	0.959	0.2547	6	p=0.0369 (Ad-PGC vs CON)
		Ad-PGC1a	6.195	3.72	6	p=0.0386 (Ad-PGC vs Ad-GFP)
	Ad-PGC1a increased TSG101 gene expression	Control	1	0.2359	6	p=0.0421 (overall); p=0.9950 (CON vs GFP)	Figure 2	Fold Change	CON vs Ad-GFP vs AD-PGC1a	One Way-ANOVA, Paired. Tukey's MC
		Ad-GFP	0.988	0.2633	6	p=0.0952 (PGC vs CON)
		Ad-PGC1a	9.345	7.6	6	p=0.0862 (GFP vs PGC)
	Ad-PGC1a increased HGS gene expression	Control	1	0.1841	6	p=0.0205 (overall); p=0.7504	Figure 2	Fold Change	CON vs Ad-GFP vs AD-PGC1a	One Way-ANOVA, Paired. Tukey's MC
		Ad-GFP	0.967	0.1344	6	p=0.0443 (CON vs PGC)
		Ad-PGC1a	3.691	2.037	6	p=0.0471 (GFP vs PGC)
	Ad-PGC1a increased CHMP4c gene expression	Control	1	0.565	6	p=0.0059 (overall); p>0.9999 (CON vs GFP)	Figure 2	Fold Change	CON vs Ad-GFP vs AD-PGC1a	One Way-ANOVA, Paired. Tukey's MC
		Ad-GFP	0.994	1.372	6	p=0.0719 (CON vs PGC)
		Ad-PGC1a	13.074	7.17	6	p=0.0454 (GFP vs PGC)
	Ad-PGC1a increased VSP4a gene expression	Control	1	0.2279	6	p=0.0214 (overall); p=0.9951	Figure 2	Fold Change	CON vs Ad-GFP vs AD-PGC1a	One Way-ANOVA, Paired. Tukey's MC
		Ad-GFP	0.996	0.2052	6	p=0.0470
		Ad-PGC1a	7.3	4.754	6	p=0.0481
	Ad-PGC1a increased RAB27a gene expression	Control	1	0.5215	6	p=0.0307; p=0.8082 (CON vs GFP)	Figure 2	Fold Change	CON vs Ad-GFP vs AD-PGC1a	One Way-ANOVA, Paired. Tukey's MC
		Ad-GFP	1.051	0.5975	6	p=0.0691 (CON vs PGC)
		Ad-PGC1a	7.523	5.692	6	p=0.0655 (GFP vs PGC)
	Ad-PGC1a does not change ALIX protein content	Control	1	0.6533	5	p=0.1072	Figure 2	Fold Change	CON vs Ad-GFP vs AD-PGC1a	One Way-ANOVA, Paired. Tukey's MC
		Ad-GFP	1.372	1.13	5
		Ad-PGC1a	2.451	2.152	5
	Ad-PGC-1a does not change TSG-101 protein content	Control	1	0.5568	4	p=0.6635	Figure 2	Fold Change	CON vs Ad-GFP vs AD-PGC1a	One Way-ANOVA, Paired. Tukey's MC
		Ad-GFP	1.431	0.8636	4
		Ad-PGC1a	1.522	1.681	4
	Ad-PGC-1a does not change EV release (a)	Ad-GFP	53.26	21.39	7	p=0.2309	Figure 2	ug EV/mg myotubes	GFP-EV vs PGC-EV	Paired Student's t-test
		Ad-PGC1a	48.759	19.11	7
	Ad-PGC-1a does not change EV release (b)	Ad-GFP	10950000000	5610000000	6	p=0.9562	Figure 2	Particles/ml (0-1000nm)	GFP-EV vs PGC-EV	Paired Student's t-test
		Ad-PGC1a	10890000000	5910000000	6
	Ad-PGC-1a does not change EV release (c)	Ad-GFP	5576000000	2437290846	6	p=0.5957	Figure 2	Particles/ml (30-350)	GFP-EV vs PGC-EV	Paired Student's t-test
		Ad-PGC1a	4940000000	2970000000	6
3. Do EVs from PGC-1a OEX myotubes improve in vitro angiogenesis?	PGC-EV improve HUVEC proliferation	GFP-EV	23.14	4.634	8	p=0.0184	Figure 3	% proliferating cells	GFP-EV vs PGC-EV	Paired Student's t-test
		PGC-EV	31.63	6.781	8
	PGC-EV does not alter HUVEC migration	GFP-EV	38.71	23.21	7	p=0.9390	Figure 3	% recovery	GFP-EV vs PGC-EV	Paired Student's t-test
		PGC-EV	39.43	14.28	7
	PGC-EV increases HUVEC tube length	GFP-EV	3338	972.5	8	p=0.0408	Figure 3	mm/field	GFP-EV vs PGC-EV	Paired Student's t-test
		PGC-EV	4277	289.7	8
	PGC-EV increases HUVEC tube number	GFP-EV	64.63	23.11	8	p=0.0309	Figure 3	tubes #/ field	GFP-EV vs PGC-EV	Paired Student's t-test
		PGC-EV	81.31	19.19	8
	PGC-EV increases HUVEC viability	GFP-EV	100	40.69	7	p=0.0346	Figure 3	% Viability	GFP-EV vs PGC-EV	Paired Student's t-test
		PGC-EV	152.9	70.82	7
	PGC-EV does not alter HUVEC VEGFa gene expression	GFP-EV	1	0.8739	6	p=0.6958	Figure 3	Fold Change	GFP-EV vs PGC-EV	Paired Student's t-test
		PGC-EV	0.842	0.6195	6
	PGC-EV does not alter HUVEC VEGFb gene expression	GFP-EV	1	0.4844	6	p=0.6708	Figure 3	Fold Change	GFP-EV vs PGC-EV	Paired Student's t-test
		PGC-EV	0.9065	0.1864	6
	PGC-EV does not alter HUVEC eNOS gene expression	GFP-EV	1	0.8439	6	p=0.7004	Figure 3	Fold Change	GFP-EV vs PGC-EV	Paired Student's t-test
		PGC-EV	0.8167	0.757	6
	PGC-EV does not alter HUVEC PCNA gene expression	GFP-EV	1	0.3837	6	p=0.2532	Figure 3	Fold Change	GFP-EV vs PGC-EV	Paired Student's t-test
		PGC-EV	1.418	0.7519	6
	PGC-EV does not alter HUVEC ICAM gene expression	GFP-EV	1	0.9173	6	p=0.2834	Figure 3	Fold Change	GFP-EV vs PGC-EV	Paired Student's t-test
		PGC-EV	0.524	0.4655	6
4. Do PGC-EV regulate HUVEC redox homeostasis?	PGC-EV contain greater transcripts levels of GPx	GFP-EV	0.5311	0.2283	4	p=0.0493	Figure 4	Fold Change	GFP-EV vs PGC-EV	Paired Student's t-test
		PGC-EV	2.803	2.044	4
	PGC-EV contain greater transcripts levels of Nrf2	GFP-EV	1	0.8566	4	p=0.0490	Figure 4	Fold Change	GFP-EV vs PGC-EV	Paired Student's t-test
		PGC-EV	5.586	3.333	4
	PGC-EV contain greater transcripts levels of SOD2	GFP-EV	1	1.59	4	p=0.0373	Figure 4	Fold Change	GFP-EV vs PGC-EV	Paired Student's t-test
		PGC-EV	1.995	1.799	4
	No difference in HSP70 levels between PGC- and GFP-EVs	GFP-EV	1	1.088	4	p=0.0783	Figure 4	Fold Change	GFP-EV vs PGC-EV	Paired Student's t-test
		PGC-EV	0.7289	1.091	4
	No difference in HUVEC SOD1 gene expression following GFP and PGC-EV treatments	GFP-EV	1	1.092	7	p=0.7224	Figure 4	Fold Change	GFP-EV vs PGC-EV	Paired Student's t-test
		PGC-EV	1.247	1.1	7
	No difference in HUVEC Nrf2 gene expression following GFP and PGC-EV treatments	GFP-EV	1	1.017	7	p=0.7121	Figure 4	Fold Change	GFP-EV vs PGC-EV	Paired Student's t-test
		PGC-EV	1.207	1.217	7
	No difference in HUVEC TFAM gene expression following GFP and PGC-EV treatments	GFP-EV	1	0.4519	7	p=0.3991	Figure 4	Fold Change	GFP-EV vs PGC-EV	Paired Student's t-test
		PGC-EV	1.25	0.5269	7
	No difference in HUVEC PGC-1a gene expression following GFP and PGC-EV treatments	GFP-EV	1	1.34	7	p=0.9643	Figure 4	Fold Change	GFP-EV vs PGC-EV	Paired Student's t-test
		PGC-EV	0.9657	1.13	7
	No difference in HUVEC Catalase gene expression following GFP and PGC-EV treatments	GFP-EV	1	0.6693	6	p=0.6772	Figure 4	Fold Change	GFP-EV vs PGC-EV	Paired Student's t-test
		PGC-EV	0.8627	0.409	6
	PGC-EV treatments lower HUVEC reactive oxygen species comapred to GFP-EV	GFP-EV	18163190	8071461	6	p=0.0313	Figure 4	RFU	GFP-EV vs PGC-EV	Paired Student's t-test
		PGC-EV	10568149	5789138	6
5. Does PGC-EV treatment protect HUVECs against an oxidative stress challenge?	PGC-EV treatment lowers H2O2 induced cellular senescence compared to GFP-EV and control.	Untreated control	19.17	4.916	6	p<0.0001 (overall; CON vs H2O2; CON vs H2O2 + GFP-EV); p=0.0025 (CON vs H2O2 + PGC-EV	Figure 5	% B-gal+ cells	Untreated control vs H2O2 control vs H2O2 + GFP-EV vs H2O2 + PGC-EV	One Way-ANOVA, Paired. Tukey's MC
		H2O2 control	55.83	13.89	6	p=0.6746 (H2O2 control vs H2O2 + GFP-EV)
		H2O2 + GFP-EV	62.5	5.32	6	p=0.1982 (H2O2 control vs H2O2 +PGC-EV)
		H2O2 + PGC-EV	43.67	13.06	6	p=0.0216 (H2O2 + GFP-EV vs H2O2 + PGC-EV
	No difference in proliferation following H2O2 treatment.	H2O2 control	21.4	7.893	5	p=0.2044	Figure 5	% proliferating cells	H2O2 control vs H2O2 + GFP-EV vs H2O2 + PGC-EV	One Way-ANOVA, Paired. Tukey's MC
		H2O2 + GFP-EV	24.6	5.595	5
		H2O2 + PGC-EV	33.2	14.62	5
	PGC-EV treatment elevates HUVEC tube length following H2O2 treatment	H2O2 control	569.2	321.5	5	p=0.0166 (overall); p=0.6991 (H2O2 vs H2O2 + GFP-EV	Figure 5	mm/field	H2O2 control vs H2O2 + GFP-EV vs H2O2 + PGC-EV	Mixed Effects analysis. Tukey's MC
		H2O2 + GFP-EV	708.5	326	7	p=0.0248 (H2O2 control vs H2O2 + PGC-EV)
		H2O2 + PGC-EV	1082	178.2	7	p=0.0490 (H2O2 + GFP-EV vs H2O2 + PGC-EV)
	No difference in tube number following H2O2 treatment.	H2O2 control	14.6	8.706	5	p=0.0863	Figure 5	Tube #/field	H2O2 control vs H2O2 + GFP-EV vs H2O2 + PGC-EV	Mixed Effects analysis. Tukey's MC
		H2O2 + GFP-EV	13.94	8.309	7
		H2O2 + PGC-EV	22.14	3.614	7
